# Supplementary material for: Severity Ranking of Missense and Frameshift Genetic Variants in SCD1 by In Silico and In Vitro Functional Analysis
Source: Nutrients. 2024 Sep 26;16(19):3259. doi: 10.3390/nu16193259 (PMC11478377; doi:10.3390/nu16193259)
Supplement: Supplementary file 1 [file nutrients-16-03259-s001.zip]

Archive with 1 entries (1 files):
- nutrients-3199599-supplementary.pdf
